# Supplementary material for: Can the Effects of Exercise Therapy on Achilles Tendinopathy Be Enhanced by Adding Nutritional Advice—A Randomized Controlled Pilot Study
Source: Nutrients. 2026 May 10;18(10):1519. doi: 10.3390/nu18101519 (PMC13209224; doi:10.3390/nu18101519)
Supplement: Supplementary file 1 [file nutrients-18-01519-s001.zip]

Archive with 1 entries (1 files):
- nutrients-4285801-supplementary.pdf
